# Supplementary material for: DeepCOVID-Fuse: A Multi-Modality Deep Learning Model Fusing Chest X-rays and Clinical Variables to Predict COVID-19 Risk Levels
Source: Bioengineering (Basel). 2023 May 5;10(5):556. doi: 10.3390/bioengineering10050556 (PMC10215672; doi:10.3390/bioengineering10050556)
Supplement: Supplementary file 1 [file bioengineering-10-00556-s001.zip]

Archive with 1 entries (1 files):
- bioengineering-2366850-supplementary.pdf
